# Supplementary material for: Enhanced Magnetic Hyperthermia Performance of Zinc Ferrite Nanoparticles under a Parallel and a Transverse Bias DC Magnetic Field
Source: Nanomaterials (Basel). 2022 Oct 12;12(20):3578. doi: 10.3390/nano12203578 (PMC9611223; doi:10.3390/nano12203578)
Supplement: Supplementary file 1 [file nanomaterials-12-03578-s001.zip]

Archive with 1 entries (1 files):
- nanomaterials-1931577-supplementary.pdf
